# Supplementary material for: Evaluation of Selected Outcomes of Combination Antiretroviral Therapy: Yemen Cohort Retrospective Descriptive Studies
Source: Sci Rep. 2019 Dec 27;9:19923. doi: 10.1038/s41598-019-56314-0 (PMC6934668; doi:10.1038/s41598-019-56314-0)
Supplement: Supplementary file 5 — Supplementary Dataset 5 [file 41598_2019_56314_MOESM5_ESM.xlsx]

## Sheet: ورقة1
WHO Cohort Report
Period:	01-Jan-07 To 31-Mar-16
Date:	2016-04-19
Selected Level:	Al-Gumhouri Hospital
	Cohort Jan 07	6 Months Jan 07	12 Months Jan 07	24 Months Jan 07	36 Months Jan 07	48 Months Jan 07	60 Months Jan 07	72 Months Jan 07	84 Months Jan 07	96 Months Jan 07	Cohort Feb 07	6 Months Feb 07	12 Months Feb 07	24 Months Feb 07	36 Months Feb 07	48 Months Feb 07	60 Months Feb 07	72 Months Feb 07	84 Months Feb 07	96 Months Feb 07	Cohort Mar 07	6 Months Mar 07	12 Months Mar 07	24 Months Mar 07	36 Months Mar 07	48 Months Mar 07	60 Months Mar 07	72 Months Mar 07	84 Months Mar 07	96 Months Mar 07	Cohort Apr 07	6 Months Apr 07	12 Months Apr 07	24 Months Apr 07	36 Months Apr 07	48 Months Apr 07	60 Months Apr 07	72 Months Apr 07	84 Months Apr 07	96 Months Apr 07	Cohort May 07	6 Months May 07	12 Months May 07	24 Months May 07	36 Months May 07	48 Months May 07	60 Months May 07	72 Months May 07	84 Months May 07
Started on ART at this clinic - original cohort	-	-	-	-	-	-	-	-	-	-	6	6	6	6	6	6	6	6	6	6	13	13	13	13	13	13	13	13	13	13	14	14	14	14	14	14	14	14	14	14	2	2	2	2	2	2	2	2	2
Transfers in		-	-	-	-	-	-	-	-	-		-	-	-	-	-	-	-	-	-		-	-	-	-	-	-	-	-	-		-	-	-	-	-	-	-	-	-		-	-	-	-	-	-	-	-
Transfers out		-	-	-	-	-	-	-	-	-		-	1	3	3	3	3	3	3	3		-	-	1	1	1	1	1	2	2		-	-	-	1	1	1	1	1	1		-	-	1	1	1	1	1	1
Net current cohort	-	-	-	-	-	-	-	-	-	-	6	6	5	3	3	3	3	3	3	3	13	13	13	12	12	12	12	12	11	11	14	14	14	14	13	13	13	13	13	13	2	2	2	1	1	1	1	1	1
On original appropriate 1st-line regimen	-	-	-	-	-	-	-	-	-	-	6	5	4	3	3	2	1	1	1	1	13	4	4	4	4	1	1	1	1	-	14	7	6	5	4	2	2	1	-	-	2	-	-	-	-	-	-	-	-
On original non-appropriate 1st-line regimen	-	-	-	-	-	-	-	-	-	-	-	-	-	-	-	-	-	-	-	-	-	-	-	-	-	-	-	-	-	-	-	-	-	-	-	-	-	-	-	-	-	-	-	-	-	-	-	-	-
On alternate appropriate 1st-line regimen (Substituted)		-	-	-	-	-	-	-	-	-		1	1	-	-	2	2	1	1	1		8	8	6	6	8	7	7	6	6		7	6	6	5	6	7	4	6	6		2	2	1	1	1	1	1	1
On alternate non-appropriate 1st-line regimen (Substituted)		-	-	-	-	-	-	-	-	-		-	-	-	-	-	-	1	1	-		-	-	-	-	-	1	1	1	1		-	-	-	-	-	-	-	-	-		-	-	-	-	-	-	-	-
On 2nd-line regimen (Switched)		-	-	-	-	-	-	-	-	-		-	-	-	-	-	-	-	-	1		-	-	-	-	-	-	-	-	-		-	-	-	-	-	-	2	2	1		-	-	-	-	-	-	-	-
Stopped		-	-	-	-	-	-	-	-	-		-	-	-	-	-	-	-	-	-		-	-	-	-	-	-	-	-	-		-	-	-	-	-	-	-	-	-		-	-	-	-	-	-	-	-
Died		-	-	-	-	-	-	-	-	-		-	-	-	-	-	-	-	-	-		-	-	1	1	1	1	1	1	2		-	1	2	2	2	2	3	3	3		-	-	-	-	-	-	-	-
Lost		-	-	-	-	-	-	-	-	-		-	-	-	-	-	-	-	-	-		-	1	-	-	-	-	-	-	-		-	1	-	-	1	-	1	-	-		-	-	-	-	-	-	-	-
**Lost to Follow-up (DROP)		-	-	-	-	-	-	-	-	-		-	-	-	-	-	-	-	-	-		-	-	-	-	-	1	1	1	1		-	-	1	2	2	2	2	2	3		-	-	-	-	-	-	-	-
Percent of cohort alive and on ART		-	-	-	-	-	-	-	-	-		1	1	1	1	1.333	1	1	1	1		0.923	0.923	0.833	0.833	0.75	0.75	0.75	0.727	0.636		1	0.857	0.786	0.692	0.615	0.692	0.538	0.615	0.538		1	1	1	1	1	1	1	1
Total on appropriate 1st-line regimen	-	-	-	-	-	-	-	-	-	-	6	6	5	3	3	4	3	2	2	2	13	12	12	10	10	9	8	8	7	6	14	14	12	11	9	8	9	5	6	6	2	2	2	1	1	1	1	1	1
Fraction CD4 < 100 (of adults with available CD4 at baseline)	-										0.5										0.571										0.444										-
Fraction with CD4% < 15% (of children <5 with available CD4 at baseline)	-										-										-										-										-
Proportion of CD4 counts ≥ 200 (of adults with available CD4 - optional)	-	-	-	-	-	-	-	-	-	-	-	-	-	1	1	-	-	1	1	1	0.143	-	-	1	1	0.8	0.75	1	1	0.5	-	-	-	0.5	-	1	1	1	1	1	-	-	-	-	1	-	1	-	-
Deaths
stopped
Lost
drop
Total
[truncated: 1,061 more columns]

## Sheet: ورقة2
Period:
Date:
Selected Level:
	Cohort Jan 14	6 Months Jan 14	12 Months Jan 14
Started on ART at this clinic - original cohort	26	26	26
Transfers in		-	-
Transfers out		-	-
Net current cohort	26	26	26
On original appropriate 1st-line regimen	26	17	18
On original non-appropriate 1st-line regimen	-	-	-
On alternate appropriate 1st-line regimen (Substituted)		4	3
On alternate non-appropriate 1st-line regimen (Substituted)		-	-
On 2nd-line regimen (Switched)		1	1
Stopped		-	-
Died		-	-
Lost		0	0
**Lost to Follow-up (DROP)		3	3
Percent of cohort alive and on ART		0.846	0.846
Total on appropriate 1st-line regimen	26	21	21
Fraction CD4 < 100 (of adults with available CD4 at baseline)	0.231
Fraction with CD4% < 15% (of children <5 with available CD4 at baseline)	-
Proportion of CD4 counts ≥ 200 (of adults with available CD4 - optional)	0.385	0.8	0.8
